# Supplementary material for: The interplay of suppressive soil bacteria and plant root exudates determines germination of microsclerotia of Verticillium longisporum
Source: Appl Environ Microbiol. 2024 May 30;90(6):e00589-24. doi: 10.1128/aem.00589-24 (PMC11218611; doi:10.1128/aem.00589-24)
Supplement: Table S1 — Extended table of polar metabolites detected in oilseed rape root exudates by GC-MS analysis. [file aem.00589-24-s0002.xlsx]

## Sheet: Tabelle1
Supplementary Table S1. Extended table of polar metabolites detected in oilseed rape root exudates by GC-MS analysis.
Metabolite name	Chemical Group	Average Rt(min)	Average RI	Reference RI	RI similarity %	Quant mass	Formula	INCHIKEY	Canonical SMILES	Metabolite name in library	Total spectrum similarity	Reverse dot product	Fragment presence %	Peak area	EI spectrum
Alanine	Amino Acids	10.311	1122.85	1122	0.9992	116.02	C3H7NO2	QNAYBMKLOCPYGJ-UHFFFAOYNA-N	CC(C(=O)O)N	L-Alanine; 1 TMS; BP	78.5	78.9	90	86925.9	71:142 71.96:352 72.99:11646 73.99:1318 74.96:2 76.96:1 77.98:1 80.89:77 85.95:262 86.82:68 90.93:62 92.05:45 92.94:100 93.9:203 94.94:10 96.95:79 97.88:60 98.87:56 100:1190 100.96:441 101.95:236 105.94:39 106.93:64 112.96:71 113.9:289 114.98:427 116.02:24344 116.99:2589 117.99:984 118.96:57 127.98:642 128.91:8 129.97:79 130.92999:0 131.89999:1 132.97:1 133.98:1 143.92999:210 144.89999:81 146:156…
Oxalic acid	Organic Acids	10.399	1125.21	1124.58	0.9994	147.008	C2H2O4	MUBZPKHOEPUJKR-UHFFFAOYSA-N	C(=O)(C(=O)O)O	Oxalic acid; GC-EI-TOF; MS; n TMS; RT	71.2	77.9	66.7	57634.5	78.98:1 81.91:0 87.93:121 88.96:14 89.83:43 92.92:19 94.84:189 95.92:62 101.88:26 104.95:126 108.91:31 116.02:0 116.97:98 125.87:89 126.95:44 130.96001:444 131.91:0 142.89:4 147:15355 147.99:2245 148.99:1273 183.89:1 190.07001:116 191.01:26 204.03:3057 205:509 205.97:312 207.99:36 208.83:37 218.01:30 218.92999:165 280.97:31
Valine	Amino Acids	13.143	1228.75	1221.7	0.9942	144.07	C5H11NO2	KZSNJWFQEVHDMF-BYPYZUCNSA-N	CC(C)C(C(=O)O)N	Valine_2TMS	83.4	96.5	100	52371.3	71.06:423 72.03:7652 73:36269 73.97:4149 74.96:5807 75.97:456 76.97:515 78.99:1937 80:259 80.94:64 81.89:289 82.9:162 83.91:355 84.9:427 85.98:759 87.04:394 87.97:239 88.96:14 90.95:58 91.87:72 92.93:237 94.11:62 94.91:42 95.87:126 96.96:108 98.09:309 98.92:262 99.99:4128 101:805 101.92:491 102.98:875 103.79:182 104.89:149 106.83:70 107.84:108 109.85:49 111.92:366 112.86:225 114.04:1015 114.9:467…
Urea	Others	13.644	1249.36	1246.23	0.9975	171.025	CH4N2O	XSQUKJJJFZCRTK-UHFFFAOYSA-N	C(=O)(N)N	urea	85.6	95.3	93.9	37264.1	70.94:576 71.93:584 72.99:6038 73.97:1700 74.95:1734 75.92:240 76.98:387 77.98:506 78.99:1134 80.87:101 82.92:215 83.94:517 84.95:238 85.95:273 87.02:497 87.87:214 89:112 89.95:139 91.05:100 92.85:63 94.9:85 95.9:61 97.84:299 98.95:2769 99.95:1879 100.95:590 101.96:209 102.94:259 104.01:108 104.97:119 105.9:61 109.91:83 111.01:208 112.8:267 113.91:172 114.91:290 115.91:300 116.88:473 117.91:144 1…
Benzoic acid	Carboxylic Acids	13.861	1257.67	1251.31	0.9949	104.97	C7H6O2	WPYMKLBDIGXBTP-UHFFFAOYSA-N	C1=CC=C(C=C1)C(=O)O	Benzoic acid, (1TMS)	97.6	99.3	96.8	118160	70.03:233 71.03:272 71.95:847 73.01:5199 73.97:3898 74.97:5814 75.98:4503 76.98:65583 77.97:5936 79:5029 79.96:320 80.95:277 81.86:151 83.02:328 83.84:164 84.98:341 85.98:131 86.86:8 89.44:2440 90.97:1395 91.97:423 92.93:738 94.02:219 94.98:383 95.9:192 96.93:165 97.98:69 99.91:381 101.92:126 102.96:440 103.97:983 104.97:74924 105.98:5817 106.95:850 107.96:235 108.89:214 109.88:126 114.86:80 115.…
Isoleucine	Amino Acids	14.558	1284.76	1286.7	0.9985	158.08	C6H13NO2	AGPKZVBTJJNPAG-WHFBIAKZSA-N	CCC(C)C(C(=O)O)N	L-Isoleucine; GC-EI-TOF; MS; 2 TMS; BP	84.9	84.1	75.8	12328.7	71.05:64 71.95:160 72.98:5117 73.96:621 74.94:798 75.93:139 76.96:291 78.97:42 83.92:121 85.04:109 86.02:1414 86.97:171 90.86:25 94.89:51 95.95:81 96.81:167 99.98:608 100.76:59 101.95:653 102.88:179 104.88:31 105.87:82 107.95:57 115.02:284 116.01:199 116.94:44 127.98:302 128.98:6 129.89:256 130.96001:142 131.84:184 132.97:133 134.02:87 141.95:264 145.92999:87 146.99:328 147.95:184 148.88001:51 15…
Glycerol	Sugar Alcohols	14.671	1288.66	1280.81	0.9939	147.09	C3H8O3	PEDCQBHIVMGVHV-UHFFFAOYSA-N	C(C(CO)O)O	Glycerol	95.5	94.7	100	16800000	72.11:6852 73.07:3461 75.04:16933 85.04:9561 86.05:1362 87.03:12706 88.05:21515 89.05:111712 90.05:8001 91.01:232 94.07:625 95.03:464 97:520 99.03:15770 101.05:242720 102.09:37709 103.07:1359863 104.08:117779 105.04:56861 106.02:1411 111.01:4072 113.05:35784 114.12:6388 115.03:56951 116.08:171046 117.06:2016245 118.05:186513 119.02:131392 120.03:8967 127.04:1906 128.13001:18376 129.08:492604 130.…
Nicotinic acid	Carboxylic Acids	15.019	1302.07	1300.8	0.999	180.01	C6H5NO2	PVNIIMVLHYAWGP-UHFFFAOYSA-N	C1=CC(=CN=C1)C(=O)O	Nicotinic acid (1TMS)	94.6	99.5	95	83135.7	71.98:138 73:5183 73.97:959 74.97:992 75.97:577 76.94:1797 77.98:19039 78.99:2409 80.03:183 80.9:132 81.89:179 82.92:302 83.89:112 84.98:168 85.9:35 86.89:129 89.92:758 90.91:13 91.89:194 92.95:338 93.92:192 94.88:52 95.93:22 96.98:11 99.95:106 100.96:129 102.9:135 103.88:198 104.94:1293 105.97:16483 106.97:1277 107.95:294 108.91:257 109.98:183 118.89:111 119.96:354 122:387 122.95:596 123.87:49 1…
Proline	Amino Acids	15.176	1308.31	1306.38	0.9985	142.05	C5H9NO2	ONIBWKKTOPOVIA-BYPYZUCNSA-N	C1CC(NC1)C(=O)O	Proline_2TMS	71.8	84.9	75	10509.3	70.94:102 72.01:112 74.97:529 75.9:23 76.94:68 78.98:385 79.94:53 80.85:31 84.89:76 88.81:20 90.9:32 92.87:114 94.89:53 95.91:50 100.98:129 102.97:158 104.94:24 107.91:93 117.02:206 125.79:3 126.94:82 130.86:45 132.91:75 133.97:34 142.05:3062 142.91:523 143.94:207 145.97:23 146.98:76 147.89999:42 148.91:64 206.98:31 208:5 216.03999:128
Maleic acid	Carboxylic Acids	15.36	1315.32	1307.84	0.9943	74.97	C4H4O4	VZCYOOQTPOCHFL-UPHRSURJSA-N	C(=CC(=O)O)C(=O)O	Maleic acid	77.2	93.1	93.8	28781.3	70.91:326 71.92:935 72.99:22418 73.96:2341 74.97:8595 75.97:678 76.93:876 77.95:561 78.99:1905 79.96:73 80.93:39 81.9:352 82.96:2498 84:1121 84.94:625 86.9:176 87.96:24 88.92:62 89.96:0 90.89:53 91.86:80 92.92:165 94.87:63 96.99:114 97.91:673 98.92:395 99.89:61 102.9:36 103.89:80 104.9:228 105.92:49 106.88:84 108.03:35 112.9:446 113.95:95 114.95:990 118.95:134 119.87:75 125.95:731 126.92:248 127.…
Glycine	Amino Acids	15.42	1317.92	1316.4	0.9988	174.08	C2H5NO2	DHMQDGOQFOQNFH-UHFFFAOYSA-N	C(C(=O)O)N	Glycine_3TMS	88.5	98.8	100	261257	70.96:681 72.01:2708 72.99:104229 73.99:7837 74.97:8943 75.93:706 76.96:864 77.94:873 78.99:4551 79.95:339 80.9:92 82.01:147 82.91:347 83.93:1245 85.03:680 85.99:22930 86.96:1491 87.96:977 88.91:607 89.86:239 90.85:123 91.88:56 92.88:281 93.79:134 93.79:134 94.95:263 95.91:128 96.9:65 97.91:303 98.95:598 99.98:12473 100.99:3204 101.99:4524 102.91:1606 103.99:390 104.89:433 105.9:106 106.82:131 10…
Succinic acid	Carboxylic Acids	15.549	1323.01	1315.89	0.9946	147.03	C4H6O4	KDYFGRWQOYBRFD-UHFFFAOYSA-N	C(CC(=O)O)C(=O)O	Succinic acid(or anhydride)	79.1	92.2	91.7	388836	71.01:981 72:5343 73:100295 74:9002 74.98:57688 75.96:4304 76.99:3709 77.95:950 79:3630 80:336 81.03:160 81.98:558 82.88:415 83.94:542 84.97:1411 85.97:2265 87.93:364 88.92:1010 89.91:242 90.95:201 91.96:113 92.89:485 93.88:110 94.95:151 95.92:92 96.94:96 98.94:622 100.02:168 100.91:511 101.92:269 102.92:711 103.89:200 104.95:480 105.93:150 106.85:176 109.82:87 112.98:1298 113.96:436 114.96:1799 …
Glyceric acid	Carboxylic Acids	16.121	1345.6	1339.26	0.9953	73.02	C3H6O4	RBNPOMFGQQGHHO-UHFFFAOYSA-N	C(C(C(=O)O)O)O	Glyceric acid	86.3	97.9	100	2397445	71:6326 72.02:24278 73.02:984212 74.01:85949 74.99:104640 75.99:7139 76.97:9044 77.97:3786 79:16215 80:1029 80.99:348 81.99:328 82.89:608 83.97:1994 84.96:3737 85.99:3876 86.97:5314 87.99:4805 88.99:20395 90:2318 90.97:1483 91.96:363 92.92:1247 93.9:260 94.95:653 95.88:349 96.88:404 97.95:677 98.96:3150 100:2581 101:46123 102.02:106010 103.02:151743 104.02:17869 104.99:9204 105.93:994 106.92:787 …
Uracil	Nucleobases	16.255	1350.9	1344.43	0.9952	98.96	C4H4N2O2	ISAKRJDGNUQOIC-UHFFFAOYSA-N	C1=CNC(=O)NC1=O	Uracil	89.9	97.3	90.5	19245.7	70.93:180 71.92:627 72.99:6082 73.97:581 74.95:294 75.89:141 76.95:63 77.94:168 78.98:426 79.99:108 81.93:73 82.95:122 83.9:274 84.88:500 85.97:190 86.85:105 91.98:79 92.93:27 93.96:30 94.87:83 95.92:239 96.9:105 97.9:295 98.96:6426 99.96:1614 100.93:519 101.87:259 102.99:258 104.08:78 104.9:244 105.87:103 107.82:107 108.86:217 110.91:110 111.89:115 112.94:1631 113.7:285 114.91:84 116.91:153 117.…
Serine	Amino Acids	16.856	1374.53	1370.14	0.9968	204.1	C3H7NO3	MTCFGRXMJLQNBG-REOHCLBHSA-N	C(C(C(=O)O)N)O	Serine_3TMS_major	87.2	91.8	80	59242	71.97:1596 74.98:9559 75.97:874 79:1920 79.97:247 82.97:510 84.92:421 85.97:1996 87.92:1009 88.97:698 89.93:215 90.99:362 91.96:166 92.95:165 96.93:247 100:9772 100.95:1682 107.84:118 109.84:150 110.94:88 112.94:410 114.01:1338 114.98:1333 115.97:4879 117.92:608 118.92:699 119.79:215 126.01:85 127.89:323 129.03:572 132:3191 132.95:2363 139.89:156 141.89:209 142.94:186 147.01:4139 148.99:1194 150.…
Threonine	Amino Acids	17.565	1402.76	1396.08	0.9952	72.995	C4H9NO3	AYFVYJQAPQTCCC-GBXIJSLDSA-N	CC(C(C(=O)O)N)O	Threonine_3TMS_major	84.9	98	100	124162	70.93:794 71.99:3328 72.99:120499 73.99:11800 74.98:19494 75.95:1559 76.98:1038 77.96:613 79:3861 79.94:372 82.06:230 83.01:325 83.97:1651 84.95:841 85.96:2335 86.94:2030 87.93:368 88.88:361 90.87:145 92.94:314 94.95:192 95.98:156 96.9:227 98.02:692 98.9:531 99.99:9207 101.01:17831 102:3202 102.96:2169 103.98:338 104.89:389 106:136 106.97:31 107.87:27 109.86:134 112:446 112.96:293 114:2942 114.99…
Malic acid	Carboxylic Acids	20.016	1503.98	1496.36	0.9949	73.05	C4H6O5	BJEPYKJPYRNKOW-UHFFFAOYSA-N	C(C(C(=O)O)O)C(=O)O	Malic acid	86.7	97.8	100	9549902	70.03:2806 71.04:19297 72.05:84900 73.05:2678098 74.04:238562 75.01:335527 76.03:22072 77.02:18463 77.99:4017 79.03:13179 80.04:1457 80.97:1174 82.02:1894 83:5143 84.02:9219 85.02:13938 86:4812 86.99:9535 88.01:3303 89.01:7389 89.98:1352 91.03:1636 91.98:724 92.98:7307 93.98:1045 94.98:3129 96.02:999 96.99:1661 97.99:2637 99.01:18160 100.01:7391 101.04:222630 102.03:26228 103.01:32358 103.99:4181…
Erythritol	Sugar Alcohols	20.624	1530.33	1524.25	0.996	73	C4H10O4	UNXHWFMMPAWVPI-ZXZARUISSA-N	C(C(C(CO)O)O)O	Meso erythritol	84.9	93.3	92	637214	70.93:911 72.01:4809 73:207543 73.99:17617 74.98:18083 75.95:1117 76.97:840 77.97:660 79:3014 79.97:208 80.86:83 81.86:17 82.95:25 83.93:120 84.93:638 85.96:203 86.89:1302 87.93:1391 88.98:5822 89.95:672 90.94:482 91.97:88 92.9:269 95.02:62 95.98:140 97:104 97.94:171 98.99:894 100.99:11676 101.98:1356 103.01:54308 104:5283 104.98:2674 105.92:329 106.91:72 108.86:126 110.93:369 112.94:1142 113.9:2…
Pyroglutamic acid	Carboxylic Acids	20.747	1535.67	1534.34	0.9991	73.01	C5H7NO3	ODHCTXKNWHHXJC-VKHMYHEASA-N	C1CC(=O)NC1C(=O)O	Pyroglutamic acid_2TMS	82.7	93.3	100	1079658	70.97:3032 72.01:15305 73.01:276372 74:28110 75:49541 75.96:3592 76.97:2414 77.99:813 78.98:3989 79.97:1465 80.98:665 81.94:1523 82.97:2236 83.99:12334 84.97:5753 85.99:7668 86.94:1902 87.94:913 88.97:1103 89.94:303 90.97:117 92.1:215 93.46:1748 94.92:270 95.97:535 96.97:958 97.98:1836 98.97:2823 100.01:7293 100.99:2741 101.97:1048 102.98:3294 103.91:416 104.94:1037 106:252 106.72:154 107.41:864 …
Threonic acid	Carboxylic Acids	21.857	1583.75	1574.79	0.9943	292.1	C4H8O5	JPIJQSOTBSSVTP-GBXIJSLDSA-N	C(C(C(C(=O)O)O)O)O	Threonic acid	86.1	82.6	66.7	19480.9	77.94:27 78.99:163 80.94:115 82.87:438 91.82:98 92.91:111 93.92:23 105.84:58 108.86:28 110.89:18 112.87:156 118.97:44 119.9:71 126.91:50 129.01:1205 132.96001:913 134.92:0 142.97:383 147.02:10444 148:1175 148.99:1080 149.98:133 150.88001:98 155.95:20 156.96001:309 161.01:23 162.96001:191 169.02:58 172.94:43 174.99:129 176.97:625 189:775 189.99:263 191.08:370 202.97:294 204.07001:571 205.08:4060 2…
Glutamic acid	Amino Acids	23.014	1635.72	1628.11	0.9953	129	C5H9NO4	WHUUTDBJXJRKMK-VKHMYHEASA-N	C(CC(=O)O)C(C(=O)O)N	Glutamic acid_3TMS	63.4	80.1	87.2	21603.1	70.98:330 71.94:1040 73:36017 73.96:3546 74.98:7927 75.96:664 76.95:749 77.95:218 78.98:1116 79.97:151 80.97:193 81.9:73 82.98:285 83.95:2659 84.95:542 85.9:411 86.91:267 87.96:183 88.94:444 89.82:185 90.91:110 91.85:246 92.94:249 94.87:161 96.94:238 97.95:271 98.87:380 99.95:1284 100.99:649 101.99:409 102.99:2320 103.85:372 105.01:314 107.88:45 108.84:10 110.9:54 111.94:260 112.96:502 113.95:391…
Phenylalanine	Amino Acids	23.113	1640.07	1642.75	0.9984	72.98	C9H11NO2	COLNVLDHVKWLRT-QMMMGPOBSA-N	C1=CC=C(C=C1)CC(C(=O)O)N	Phenylalanine_2TMS	80.8	94.3	97.1	79503.9	70.89:162 71.92:677 72.98:22793 73.97:2447 74.95:4235 75.92:436 76.96:792 77.98:593 78.99:2552 80:102 80.88:90 83.87:299 85.83:379 86.93:130 88.88:444 89.85:300 90.98:5542 91.96:883 92.9:334 94.86:128 95.95:33 99.97:3147 100.93:550 101.95:306 102.87:923 103.84:352 104.82:233 106.89:55 108.93:140 114.99:254 116.93:606 117.95:411 118.94:425 119.99:2864 120.97:447 126.96:100 129.98:962 130.89:706 13…
Xylose	Sugars and Derivatives	23.904	1676.05	1676.89	0.9995	72.98	C5H10O5	SRBFZHDQGSBBOR-IOVATXLUSA-N	C1C(C(C(C(O1)O)O)O)O	Xylose_2_major	74.4	86.6	73.7	139232	71.95:143 72.98:9581 74.01:896 74.97:1061 75.8:117 76.9:28 77.97:58 78.98:245 79.95:28 88.9:759 92.95:33 99.82:209 101.03:239 101.97:55 102.98:4742 103.95:501 104.91:236 116.87:507 118.85:63 126.81:85 128.98:389 129.97:28 130.91:190 132.89999:517 147:1689 147.92999:248 148.95:204 159.92999:404 160.96001:70 189.01:459 190.95:131 204.05:229 205:263 206.91:66 217.08:1406 217.98:318 219.10001:175 277…
Lyxose	Sugars and Derivatives	24.106	1685.56	1682.54	0.9982	72.985	C5H10O5	SRBFZHDQGSBBOR-AGQMPKSLSA-N	C1C(C(C(C(O1)O)O)O)O	Lyxose_2_major	85	96.3	100	82254.3	70.92:210 71.99:893 72.98:41694 73.96:3628 74.96:4767 75.91:341 76.89:331 77.94:231 78.98:1122 79.94:142 80.94:38 81.88:152 83.9:285 84.92:175 85.92:339 86.85:208 87.92:116 88.94:2227 89.95:199 90.87:175 92.88:83 96:70 97.86:80 98.9:156 99.94:786 100.94:1045 101.97:474 102.98:20750 103.94:1897 104.97:1557 105.92:113 112.92:150 113.84:425 114.91:352 115.97:416 116.96:2293 117.96:224 118.92:325 125…
Arabinose	Sugars and Derivatives	24.244	1691.71	1696.3	0.9973	103.03	C5H10O5	SRBFZHDQGSBBOR-HWQSCIPKSA-N	C1C(C(C(C(O1)O)O)O)O	arabinose, 4 TMS MeOx, MP (FH)	96	98.8	100	11300000	71.04:9241 73.02:2317040 74.12:220208 75.07:233419 76.06:11675 77.05:7539 77.97:768 78.95:2240 80.02:1532 81.03:974 82.03:10400 82.99:4008 84.05:10267 85.04:14450 85.97:23294 87.01:19824 87.99:16395 89.06:166107 90.03:16383 91.06:9678 92.06:972 93.08:1113 93.97:4559 95.05:1914 96.03:2655 97:2670 98.1:9263 99.03:20809 100.1:121094 100.99:99623 102.22:66335 103.03:2714843 104.06:271901 105.05:17056…
Rhamnose	Sugars and Derivatives	25.541	1753.48	1754.62	0.9994	72.99	C6H12O5	SHZGCJCMOBCMKK-JFNONXLTSA-N	CC1C(C(C(C(O1)O)O)O)O	rhamnose BP 3 TMS (FH)	95.8	95.2	97.8	278781	70.93:203 72:970 72.99:36464 73.99:3242 74.98:4525 75.92:393 76.96:293 78.97:842 79.92:144 81.05:76 81.96:364 82.88:2 83.94:161 84.93:297 85.91:251 86.89:408 87.9:32 88.97:1444 89.92:230 90.96:94 92.93:70 95.93:25 96.9:21 97.94:274 98.99:122 99.95:793 100.96:1250 102:746 104.99:836 106.06:123 110.8:124 111.98:121 112.96:195 113.94:581 114.96:994 116:610 117.02:52647 118.01:5854 118.99:2086 119.94…
Glutamine	Amino Acids	26.302	1789.65	1785.52	0.9977	156.03	C5H10N2O3	ZDXPYRJPNDTMRX-VKHMYHEASA-N	C(CC(=O)N)C(C(=O)O)N	Glutamine_3TMS	79.5	91.4	92	21220.5	70.82:5 71.92:351 72.98:4578 73.98:1733 74.98:4877 76:279 76.92:275 77.89:53 79.96:46 80.89:84 81.95:165 82.96:1030 83.97:826 84.89:200 85.93:187 86.94:205 87.82:49 88.95:27 90.01:188 90.89:55 91.97:45 92.9:151 95.91:52 96.93:1 97.86:236 99.97:823 100.96:25 101.96:145 105.95:52 110.92:133 111.89:252 112.98:214 113.96:584 114.96:573 115.96:460 116.96:28 117.95:83 125.91:287 127.96:1060 128.99:477 …
Arabinonic acid	Carboxylic Acids	26.427	1795.61	1801.31	0.9968	102.99	C5H10O6	QXKAIJAYHKCRRA-JJYYJPOSSA-N	C(C(C(C(C(=O)O)O)O)O)O	arabinonic acid, 5 TMS (FH)	90.2	95	92.8	46532.1	70.93:62 72.01:286 72.99:25149 73.97:2098 74.97:116 75.95:294 76.94:37 78.98:193 85.81:72 86.95:244 87.95:194 88.96:636 90.01:119 93.9:90 94.92:37 100.97:921 101.94:369 102.99:13075 103.98:51 104.96:27 105.98:57 113.86:119 115.93:360 116.97:946 117.9:54 118.96:79 120.02:6 129.94:84 130.94:154 131.96001:287 132.96001:2753 133.92999:338 134.89999:292 140.98:156 142.97:978 143.92999:114 144.91:229 1…
Citric acid	Carboxylic Acids	27.407	1844.54	1853.9	0.995	273.05	C6H8O7	KRKNYBCHXYNGOX-UHFFFAOYSA-N	C(C(=O)O)C(CC(=O)O)(C(=O)O)O	Citric acid; GC-EI-TOF; MS; 4 TMS; BP	78	82.9	75	13051.6	70.83:126 71.95:300 72.99:9794 73.98:892 74.96:2331 75.95:390 76.92:280 78.98:261 81.05:112 81.94:169 82.82:153 83.86:69 84.96:129 86.77:50 88.03:54 90.86:39 92.89:72 94.99:122 96.9:150 98.96:298 104.91:65 110.87:44 112.8:55 114.85:338 115.97:18 117.85:41 126.89:94 129.02:280 130.92:146 131.91:125 133.95:133 134.81:219 141.05:156 141.95:297 142.94:110 144.95:47 146.07001:24 147.01:3974 147.99:578…
Quinic acid	Carboxylic Acids	28.353	1892.04	1892.02	1	147.02	C7H12O6	AAWZDTNXLSGCEK-LNVDRNJUSA-N	C1C(C(C(CC1(C(=O)O)O)O)O)O	Quinic acid	83	93.9	100	144862	70.96:224 72:1817 72.99:104204 74:9170 74.97:15082 75.96:999 76.96:836 77.9:184 78.99:732 79.91:172 80.96:178 82:35 82.94:432 83.96:410 84.92:256 86.03:68 86.88:386 87.92:134 88.94:336 89.95:156 90.93:363 91.91:154 92.98:263 94.02:137 94.87:193 95.96:52 96.91:328 97.99:227 98.95:378 100.03:124 100.96:1584 101.95:388 102.98:4033 103.93:367 104.95:495 106.95:37 108:39 108.93:264 109.98:57 110.94:29…
Sorbose	Sugars and Derivatives	28.662	1907.92	1911.49	0.9981	217.15	C6H12O6	LKDRXBCSQODPBY-AMVSKUEXSA-N	C1C(C(C(C(O1)(CO)O)O)O)O	Sorbose_2	93.1	95.8	100	7540543	71.01:402 73.05:138322 74.05:6716 81.08:341 81.99:3085 83.08:1353 83.99:27128 85.04:5504 85.97:2789 87.02:8328 88.02:8289 89.05:68379 90.09:7009 91.04:4126 91.99:153 92.95:45 93.98:933 94.98:390 96.03:1291 97.05:1337 98.06:4077 99.03:9179 100.03:29858 101.07:38418 102.09:3229 103.04:1416483 104.05:139037 105.05:59161 106.04:4124 106.94:867 107.95:445 109.05:380 110.06:952 111.02:3522 112.05:2773 …
Fructose	Sugars and Derivatives	28.849	1917.72	1917.48	0.9999	73.05	C6H12O6	LKDRXBCSQODPBY-VRPWFDPXSA-N	C1C(C(C(C(O1)(CO)O)O)O)O	fructose MP 5 TMS (FH)	98.8	98.6	100	8850485	71.03:7346 72.08:43867 73.05:2224145 74.03:194481 75.02:184597 76.03:10488 76.99:5802 78.06:978 79.01:2474 80.03:1874 81.01:1999 82.03:14310 83.05:4939 84.01:73442 85.01:13159 86.01:6920 87.02:13012 88.02:13716 89.03:175623 90.04:15550 91.03:8183 92.07:882 93.03:960 94:1971 95.05:1257 96.04:1952 97.01:1869 98.02:5547 99.02:9627 100.04:37171 101.03:58958 102.11:24303 103.05:1591795 104.06:152200 1…
Galactose	Sugars and Derivatives	29.022	1926.84	1927.46	0.9997	147.01	C6H12O6	WQZGKKKJIJFFOK-SVZMEOIVSA-N	C(C1C(C(C(C(O1)O)O)O)O)O	Galactose_1	86.7	96.6	100	210400	71:1005 72.01:4875 73.01:253300 74:21418 74.99:26026 75.99:1690 76.97:1098 77.93:445 79:1469 79.91:321 80.96:337 81.96:1061 82.97:1064 83.97:1784 84.97:873 85.96:1310 87:1011 87.97:1271 88.99:12919 89.99:1340 91.01:768 92.05:175 92.97:215 94.05:118 94.89:97 95.97:229 97.03:254 97.94:314 98.95:1015 99.99:3875 100.99:5185 102:2346 103.01:35608 104:3211 105.01:6524 105.96:706 106.96:366 107.84:115 1…
Lysine	Amino Acids	29.259	1939.41	1939.94	0.9997	72.99	C6H14N2O2	KDXKERNSBIXSRK-YFKPBYRVSA-N	C(CCN)CC(C(=O)O)N	Lysine_4TMS	70.2	79.2	78	434482	71.85:240 72.99:8435 74.01:1081 74.94:2239 75.91:271 76.94:220 77.89:50 78.96:140 79.88:8 80.95:35 81.87:162 83.03:52 83.97:934 84.92:135 85.93:756 86.98:115 88:339 88.98:319 90.88:87 92.85:45 99.89:823 100.83:306 101.94:330 102.93:769 113.9:341 114.89:536 115.88:208 117.04:443 125.98:36 127.99:1014 128.95:447 129.98:486 130.86999:372 132.01:42 132.94:415 139.89999:120 142.05:163 142.8:84 143.89:…
Glucose	Sugars and Derivatives	29.491	1951.53	1944.28	0.9963	319.12	C6H12O6	WQZGKKKJIJFFOK-GASJEMHNSA-N	C(C1C(C(C(C(O1)O)O)O)O)O	glucose, 5 TMS MeOx, MP (FH)	83.9	75.2	67.5	713609	74.02:3337 82.99:3085 96.97:89 102.02:1215 103.03:91734 104.02:8803 105.04:944 113.01:72 119.01:115 120.02:22 121.99:80 127.02:590 129.03999:18756 133.02:14743 147.05:66017 148.05:8833 149.03999:2640 157.07001:27001 159.05:998 160.07001:93301 161.07001:9004 162.07001:2762 169.03999:695 173.05:351 177.07001:1440 178.06:750 179.02:2 186.10001:1730 191.10001:360 193.02:288 194.05:256 194.97:112 196.…
Mannitol	Sugar Alcohols	29.875	1971.71	1968.7	0.9985	73	C6H14O6	FBPFZTCFMRRESA-KVTDHHQDSA-N	C(C(C(C(C(CO)O)O)O)O)O	Mannitol	88.6	96.4	100	682407	71:205 72.04:898 72.99:42168 73.99:3556 74.96:5469 75.9:396 76.94:252 77.94:114 79.02:344 79.91:101 82.94:55 83.91:262 84.89:130 86.88:288 87.95:269 88.94:1014 89.88:107 90.88:162 92.88:85 98.87:155 100.96:1343 101.9:254 102.97:11105 103.99:1137 104.92:583 112.84:232 114.91:208 115.98:439 116.98:4748 117.93:502 118.89:373 128.95:1964 129.95:341 130.97:944 131.92:144 132.97:2393 133.92:297 134.97:…
Galacturonic acid	Carboxylic Acids	30.07	1981.98	1982.24	0.9999	73.03	C6H10O7	AEMOLEFTQBMNLQ-YMDCURPLSA-N	C1(C(C(OC(C1O)O)C(=O)O)O)O	Galacturonic acid_1_major	87.1	95.4	98	4715474	70.04:1547 71.05:4074 72.1:26856 73.03:1430399 74.04:124994 75.01:111811 76:5460 77:3299 77.95:990 79.02:1855 79.98:546 81:72 82.02:3677 82.99:2856 84:1503 84.98:3755 86.02:4856 87.02:3843 88.02:2087 89.05:50375 90.02:4941 91.01:3044 91.97:123 92.92:228 94.02:619 94.96:485 95.95:457 96.97:768 97.99:1710 99:6578 100.03:14620 101:12562 102.01:17041 103.05:35837 104.05:4772 105.04:39767 106.04:4202 …
N-Acetyl glucosamine	Sugars and Derivatives	31.648	2053.8	2058.7	0.9976	204.07	C8H15NO6	OVRNDRQMDRJTHS-FMDGEEDCSA-N	CC(=O)NC1C(C(C(OC1O)CO)O)O	N-Acetyl-D-glucosamine; GC-EI-TOF; MS; 4 TMS; BP	73.1	68.2	83.8	23638.9	72.01:351 72.99:13694 74:1279 74.98:1839 75.93:99 76.92:148 77.91:89 78.98:4 79.88:73 81.9:31 83.93:288 84.96:35 87.87:145 88.96:1262 90.96:88 91.86:24 92.82:48 94.9:31 98.84:122 99.93:744 100.91:364 101.88:358 102.95:1180 104.03:143 104.94:167 113.97:59 114.9:203 115.87:318 116.89:497 118.04:114 118.91:153 127.86:59 128.98:829 129.86999:307 130.86:305 131.92999:208 132.92:498 133.86:90 141.89999…
Saccharic acid	Carboxylic Acids	31.917	2065.53	2062.23	0.9984	72.99	C6H10O8	DSLZVSRJTYRBFB-LLEIAEIESA-N	C(C(C(C(=O)O)O)O)(C(C(=O)O)O)O	Saccharic acid	82.6	93	92	121750	70.95:253 72:738 72.99:38545 73.98:3352 74.96:4466 75.88:276 76.96:293 77.99:109 78.97:306 79.88:86 84.05:100 84.95:175 86.01:142 86.92:143 88.89:156 90.9:18 92.88:58 94.88:109 98.89:151 100.98:407 101.98:622 102.99:920 103.89:213 104.84:151 112.91:81 114.9:273 115.83:300 116.93:458 118.88:188 127.03:125 128.95:589 129.98:296 131:705 131.97:149 132.97:1387 133.91:267 134.96001:142 142.02:93 142.9…
N-Acetyl galactosamine	Sugars and Derivatives	33.66	2141.39	2142.97	0.9993	73.01	C8H15NO6	OVRNDRQMDRJTHS-KEWYIRBNSA-N	CC(=O)NC1C(C(C(OC1O)CO)O)O	N-Acetyl galactosamine_3_middle	78.9	80.2	96	1307686	70.96:1575 72.01:7356 73.01:435722 74.02:36826 74.98:43409 76:2722 76.98:1772 77.95:558 79.01:1632 80.04:307 81.01:522 81.95:1237 82.98:1994 83.99:10926 84.97:2085 85.95:1155 86.98:1917 87.97:2385 88.99:20810 90.01:2051 90.99:1153 91.95:251 92.91:234 93.89:295 94.89:302 95.97:316 96.99:1011 97.96:761 98.96:1596 99.97:5429 100.98:7661 102.01:2522 103.02:120180 104.03:11562 105.04:6005 105.93:548 1…
Sucrose	Sugars and Derivatives	41.744	2493.35	2492.5	0.9997	73	C12H22O11	CZMRCDWAGMRECN-UGDNZRGBSA-N	C(C1C(C(C(C(O1)OC2(C(C(C(O2)CO)O)O)CO)O)O)O)O	Sucrose; GC-EI-TOF; MS; 8 TMS; BP	76.9	79.2	98.1	184241	70.88:252 71.96:867 73:47698 73.97:4264 74.99:8173 75.95:633 76.95:411 77.96:115 79:207 80.95:544 82.88:103 84.99:278 87:299 87.9:312 88.92:1058 90.89:166 92.9:146 94.95:89 96.84:63 98.98:258 100.94:1221 101.96:540 103.02:10922 103.95:1130 104.98:499 108.98:224 110.92:168 112.99:443 113.93:56 114.89:480 115.92:617 116.99:2509 117.91:262 118.89:354 126.83:238 129.02:6479 130.01:973 130.98:1451 131…
